# Supplementary material for: Chemical Inhibitors of Dynamin Exert Differential Effects in VEGF Signaling
Source: Cells. 2021 Apr 23;10(5):997. doi: 10.3390/cells10050997 (PMC8145957; doi:10.3390/cells10050997)
Supplement: Supplementary file 1 [file cells-10-00997-s001.zip]

Archive with 1 entries (1 files):
- cells-1188271-supplementary.pdf
